# Supplementary material for: Empirical design of a variant quality control pipeline for whole genome sequencing data using replicate discordance
Source: Sci Rep. 2019 Nov 6;9:16156. doi: 10.1038/s41598-019-52614-7 (PMC6834861; doi:10.1038/s41598-019-52614-7)
Supplement: Supplementary file 2 — Supplementary Data [file 41598_2019_52614_MOESM2_ESM.zip]

Archive with 5 entries (4 files):
- Supplementary Data S1.txt
- __MACOSX/
- __MACOSX/._Supplementary Data S1.txt
- Supplementary Data S2.txt
- __MACOSX/._Supplementary Data S2.txt
