# Supplementary material for: Empirical design of a variant quality control pipeline for whole genome sequencing data using replicate discordance
Source: Sci Rep. 2019 Nov 6;9:16156. doi: 10.1038/s41598-019-52614-7 (PMC6834861; doi:10.1038/s41598-019-52614-7)
Supplement: Supplementary file 2 — Supplementary Data [file 41598_2019_52614_MOESM2_ESM.zip › Supplementary Data S1.txt]

CHROM:POS:REF:ALT
1:955597:G:T
1:955619:G:C
1:976554:C:G
1:976598:C:T
1:976629:C:T
1:978668:G:A
1:983713:C:T
1:984302:T:C
1:984669:C:T
1:985377:C:T
1:985446:G:T
1:985449:G:A
1:1167636:G:A
1:1167693:C:G
1:1167796:C:T
1:1168180:G:C
1:1950940:C:T
1:2160157:G:T
1:2160390:C:G
1:3322097:C:T
1:5925273:G:A
1:6505817:C:T
1:6508712:T:C
1:6526202:CCGTGCTCT:C
1:6526240:GCGCC:G
1:6526276:C:A
1:6526319:C:T
1:6526334:G:C
1:6526633:G:A
1:6531124:T:C
1:9777599:C:G
1:10270880:C:T
1:10436647:T:C
1:10440556:A:G
1:10441664:T:C
1:11080723:T:TG
1:11082919:G:A
1:11106935:G:A
1:11346800:T:C
1:11346863:A:G
1:11845853:G:C
1:12026355:A:C
1:12040324:A:G
1:12921332:T:C
1:16355653:C:T
1:16355728:T:G
1:16375063:C:G
1:16375064:A:C
1:16375659:T:C
1:16378739:G:A
1:16380196:T:C
1:16380243:A:G
1:16380252:C:T
1:16383682:G:C
1:17314942:G:A
1:17320162:C:T
1:17380497:G:T
1:19200988:G:A
1:19203974:T:C
1:20978410:T:C
1:21900146:C:G
1:22178363:G:A
1:22180779:C:T
1:24151964:T:G
1:25747230:G:C
1:25894444:A:G
1:26126680:T:C
1:26126763:C:T
1:26126824:G:C
1:26128655:T:A
1:26135116:G:A
1:26143821:T:C
1:26143991:C:T
1:26510310:AC:A
1:27023140:T:TGGCGGC
1:27023212:C:T
1:27114447:G:A
1:27877117:C:T
1:33478872:G:A
1:33478899:G:A
1:33487007:C:T
1:33487269:C:T
1:35227005:CT:C
1:35250961:G:A
1:35251256:G:C
1:40777132:GC:G
1:41285087:T:C
1:43819100:C:T
1:43819105:C:T
1:45292173:G:A
1:45975300:G:A
1:45975739:ACT:A
1:47716209:T:C
1:47716263:G:A
1:47881974:G:A
1:47882221:G:A
1:55465047:G:A
1:55521859:C:T
1:55521869:GC:G
1:55524387:T:C
1:63027366:T:C
1:65886359:C:T
1:65886398:T:C
1:66103101:T:C
1:70905545:G:A
1:76190070:C:T
1:76190072:G:A
1:76190331:C:G
1:76229221:G:A
1:78408536:C:G
1:93300404:T:C
1:94544135:A:AC
1:94544233:G:A
1:100366453:T:G
1:100368382:T:C
1:100654910:A:T
1:100661341:C:T
1:103544191:C:T
1:115252609:G:C
1:116184619:G:C
1:116184621:C:A
1:116235277:C:T
1:116311384:G:A
1:145507646:G:A
1:145509217:C:G
1:145516481:T:G
1:147126437:G:A
1:151314418:T:C
1:152284424:G:C
1:152285099:C:T
1:154134836:G:A
1:154135445:T:C
1:154137629:G:A
1:155205634:T:C
1:155206036:C:T
1:155206037:G:A
1:155207387:A:T
1:155880952:G:A
1:156830742:C:T
1:158612236:A:G
1:158618455:G:A
1:158623056:G:C
1:160098543:G:A
1:160105367:C:T
1:160111858:C:T
1:160112207:T:A
1:161274712:G:T
1:161332301:G:A
1:161332307:G:C
1:161332346:C:G
1:161476204:C:T
1:161476205:A:G
1:161487863:C:T
1:161518314:C:T
1:168282040:C:T
1:169482261:C:T
1:169482305:G:A
1:169498835:G:A
1:169509995:T:C
1:169510293:T:C
1:169510348:T:C
1:169510380:G:A
1:169510475:G:T
1:169510524:A:G
1:169513583:G:T
1:171080080:G:A
1:172635910:G:A
1:173795820:T:A
1:175372714:T:G
1:179521731:T:C
1:179544898:T:C
1:181018236:A:G
1:181018258:G:A
1:183192304:T:G
1:186092103:C:T
1:196659237:C:T
1:196712586:C:T
1:196712655:T:C
1:196716621:T:A
1:196952199:G:A
1:201031059:A:G
1:201300398:C:T
1:207106478:G:A
1:209792018:C:T
1:209959421:G:A
1:209959872:G:A
1:209960086:TA:T
1:209979529:A:T
1:211665298:A:AG
1:211665438:C:T
1:213068542:C:CTGAT
1:213070232:G:A
1:213070241:A:G
1:213070371:C:T
1:213070383:C:T
1:215853697:G:A
1:215916563:G:A
1:216219858:C:A
1:216496932:C:G
1:218519367:T:C
1:218519424:G:A
1:220267599:C:T
1:220323463:T:C
1:226125169:G:A
1:226125385:G:A
1:226125468:G:A
1:226127443:G:C
1:226127678:G:A
1:227128108:T:C
1:227171487:C:T
1:228346425:G:C
1:231558008:G:A
1:231558054:G:C
1:231558071:G:A
1:231558165:T:C
1:231558332:C:T
1:234745009:A:G
1:235825721:G:A
1:235840495:G:T
1:236030185:C:G
1:236926619:A:G
1:236988628:C:G
1:237061097:A:G
1:237061849:G:A
1:237062432:T:C
1:237063748:T:C
1:237670140:A:G
1:241667523:C:T
1:245005290:C:T
1:245006439:C:T
1:245006474:A:G
2:277003:A:G
2:1440078:C:A
2:1497803:C:T
2:1497831:G:A
2:10183740:C:T
2:11955322:G:C
2:11965342:G:A
2:20212468:G:T
2:26699159:C:T
2:26699822:G:A
2:29293861:TGGG:T
2:29294069:T:C
2:29294070:G:T
2:29294084:G:T
2:32289189:C:A
2:32381109:G:T
2:32381110:T:G
2:32381342:G:A
2:38295456:T:A
2:38302923:C:T
2:38303005:A:G
2:39212637:T:C
2:39224614:A:G
2:39241174:G:A
2:46613626:C:T
2:47130148:G:T
2:47131077:G:C
2:47131909:C:G
2:47596296:G:T
2:47683997:G:T
2:47702052:T:TAGG
2:48010654:C:G
2:48010897:G:A
2:48032326:T:C
2:48032717:T:A
2:48033910:A:T
2:48982868:C:A
2:51259470:C:T
2:55872538:T:C
2:61277903:T:C
2:69547236:G:C
2:69551011:T:C
2:69551052:T:C
2:69552268:C:T
2:71162996:A:G
2:71738977:G:A
2:71780215:T:C
2:71780906:C:A
2:71829924:A:G
2:73651967:C:T
2:73675205:C:G
2:73677678:G:A
2:73677904:G:A
2:73828026:G:A
2:74692191:C:T
2:74757864:A:G
2:84816015:A:G
2:85772162:A:T
2:85773252:T:C
2:85774676:G:A
2:85786074:G:A
2:85890800:G:A
2:88926964:G:A
2:96917043:G:A
2:96917253:CTT:C
2:96917697:A:C
2:97427327:C:T
2:99013884:G:A
2:99772875:T:C
2:109347327:G:A
2:109347947:T:G
2:109352542:G:A
2:109356978:G:C
2:109367977:A:G
2:109370262:A:G
2:109371497:C:T
2:109374952:A:G
2:109382170:A:G
2:109384494:C:T
2:109384749:T:C
2:109384848:A:G
2:109388151:T:G
2:113890610:C:T
2:121555058:C:T
2:121747429:A:G
2:129025828:G:A
2:145146086:T:A
2:152352843:C:G
2:152398045:G:C
2:152447845:G:GC
2:152467001:C:T
2:152483630:A:G
2:152483632:C:T
2:152490236:C:T
2:152497064:C:T
2:152497088:G:A
2:152500449:C:G
2:152522933:G:A
2:152527572:C:T
2:152541295:G:A
2:152573981:A:G
2:152694448:A:G
2:152695041:A:G
2:157181925:A:C
2:157189252:T:A
2:166245230:T:A
2:166848367:C:T
2:166897864:A:G
2:167052542:C:T
2:167054947:A:G
2:167133540:T:G
2:167144995:T:C
2:170050410:G:A
2:170099899:G:A
2:172314577:G:A
2:172582112:T:G
2:173369663:T:C
2:179296381:ACAAT:A
2:179309165:G:A
2:179395555:C:A
2:179401890:C:T
2:179410719:G:A
2:179427536:T:C
2:179443540:A:G
2:179467226:G:C
2:179498303:T:C
2:179499530:T:C
2:179518003:A:G
2:179528378:C:T
2:179567398:A:C
2:179589241:G:A
2:179615874:T:C
2:179621433:C:G
2:179642425:G:A
2:189925516:C:T
2:190660536:G:T
2:198351804:C:G
2:202084419:G:A
2:202151400:G:A
2:202151416:G:A
2:202151439:G:C
2:202151492:C:T
2:202508249:C:T
2:203071431:C:A
2:207003230:C:T
2:207008763:C:A
2:207014664:A:G
2:208988958:T:C
2:208989025:G:A
2:208989037:A:G
2:211342502:G:A
2:211540507:C:A
2:215633303:C:T
2:219206738:C:A
2:219745569:G:T
2:219925247:G:A
2:220146651:G:A
2:220370192:C:T
2:220422181:A:T
2:220436162:C:G
2:225336832:T:C
2:227869972:A:G
2:228131752:G:A
2:228159666:T:G
2:228194481:G:T
2:231035460:C:G
2:233201328:A:G
2:233243586:C:T
2:233345861:G:A
2:233396103:C:G
2:233410253:G:A
2:233410994:C:T
2:233630577:G:A
2:233632766:T:C
2:234590970:T:G
2:234590974:C:A
2:234590975:G:A
2:234591205:T:C
2:241808463:A:G
2:242674104:A:G
3:3168691:C:G
3:4856180:T:C
3:10085130:C:G
3:10085536:A:G
3:10089722:C:T
3:10106408:C:T
3:10106532:C:T
3:10106539:C:G
3:10107520:G:T
3:10115033:G:T
3:10141065:T:G
3:10141184:C:T
3:10142949:C:T
3:10183665:C:G
3:10193509:A:G
3:10193789:C:T
3:10194197:G:A
3:10194211:C:T
3:10194249:T:A
3:10195293:T:TG
3:12574512:G:T
3:12646000:T:C
3:12660466:G:C
3:14184014:G:T
3:14184669:T:C
3:15563178:C:T
3:23959425:C:G
3:24160446:C:T
3:33188196:A:G
3:37058438:C:T
3:37061720:G:C
3:37062040:T:C
3:37067050:A:G
3:38748833:T:C
3:38766701:C:T
3:39431081:G:A
3:39449137:T:C
3:39453160:G:A
3:41925423:T:C
3:41937000:C:T
3:45798651:A:C
3:45798682:CTT:C
3:45798868:G:C
3:45799871:C:T
3:45838013:G:T
3:46008087:G:A
3:47021332:G:GGCCGGA
3:47038054:G:A
3:47043538:C:T
3:48507608:G:C
3:49394834:G:A
3:50540695:G:A
3:52398707:G:A
3:52407041:C:T
3:52426884:C:T
3:52440380:G:A
3:53122969:G:A
3:53123032:C:T
3:53123099:C:T
3:55508644:C:A
3:57835519:A:G
3:58413405:T:C
3:58413408:A:G
3:63898485:T:G
3:67579535:T:C
3:67660040:G:A
3:71007355:A:T
3:71007361:G:T
3:71633134:A:T
3:93592569:T:G
3:93593119:T:C
3:93603687:T:C
3:93619691:G:A
3:93646101:G:A
3:100944224:T:C
3:119133183:G:A
3:121553904:A:G
3:122003411:G:A
3:123418877:G:A
3:123418913:G:A
3:123419733:A:G
3:123441034:G:T
3:123603095:G:C
3:123603155:G:A
3:124462824:A:G
3:124465926:A:G
3:128445182:G:T
3:128516819:G:A
3:129202387:G:T
3:129207191:A:C
3:129214302:G:A
3:129234449:C:T
3:129696041:A:G
3:130190716:G:A
3:130613401:C:A
3:131186943:A:G
3:132400097:G:A
3:132419141:A:G
3:132441143:C:G
3:132441248:CGGAACGGAACGGGACGGGGTGGGGCAGA:C
3:138665029:G:C
3:142215171:T:C
3:147121751:C:T
3:148890344:G:A
3:148890672:A:AT
3:148890732:C:T
3:148891128:G:C
3:148891364:G:A
3:148916215:G:A
3:148916235:T:A
3:148916292:T:C
3:150645351:G:A
3:150645408:G:A
3:157823581:A:ACACCTCCTC
3:164783165:T:C
3:172166033:G:A
3:172835125:T:C
3:178937346:T:C
3:178938153:A:G
3:178960766:CT:C
3:180702494:T:G
3:181430118:C:T
3:184039666:A:G
3:190128942:G:A
3:197401952:T:C
4:997095:T:C
4:1795557:T:C
4:1803271:C:G
4:1803307:T:C
4:1808840:C:T
4:1940168:T:A
4:2835933:G:A
4:2837724:A:T
4:2840890:C:A
4:3465073:G:T
4:3465097:C:G
4:3465185:G:T
4:3494600:A:G
4:5578101:G:C
4:5630481:A:C
4:5713218:G:GCTCGGC
4:5713312:G:C
4:5733136:C:T
4:5749961:G:C
4:5813982:C:T
4:6296781:C:T
4:6302889:G:A
4:8372727:G:A
4:9982330:A:G
4:15969938:T:C
4:17513757:CG:C
4:41747984:C:A
4:52889602:T:A
4:52904377:G:T
4:55162868:C:T
4:56239173:A:G
4:57368200:T:C
4:57368469:A:G
4:57368759:A:G
4:57368807:C:T
4:57369045:A:G
4:57369630:A:G
4:68621550:G:A
4:71510836:C:G
4:72434406:G:C
4:79368042:A:G
4:83347266:A:G
4:88537035:A:G
4:88584929:T:C
4:88928955:C:T
4:88928968:G:C
4:90646886:G:A
4:90646919:A:T
4:100268190:A:C
4:100542308:G:C
4:103552813:C:T
4:103553372:C:T
4:110792628:G:A
4:114275243:C:T
4:123653926:G:A
4:146058924:A:T
4:146579871:G:A
4:149002667:G:C
4:155490958:G:A
4:155492421:T:C
4:169846359:GCT:G
4:169849492:TATCA:T
4:170315166:A:G
4:170398454:T:C
4:170533776:G:A
4:178352679:T:G
4:184585241:G:A
4:187132187:G:A
4:187132247:C:T
4:187132520:C:T
4:187132536:C:T
4:187209702:G:T
5:218464:A:C
5:223646:A:T
5:224633:A:G
5:226160:A:C
5:228362:T:C
5:231042:C:T
5:231111:T:C
5:231128:G:A
5:233572:A:G
5:233665:C:T
5:233734:C:G
5:236587:G:T
5:236695:C:T
5:251124:T:C
5:251178:G:A
5:251469:G:A
5:251541:A:G
5:254636:C:T
5:256472:G:A
5:256509:G:A
5:256514:G:C
5:256548:T:C
5:1208964:T:C
5:1213668:G:A
5:1255520:G:A
5:1285974:C:A
5:1814464:C:T
5:6623335:G:A
5:7875458:A:G
5:7891506:C:G
5:10261764:C:G
5:11385151:G:T
5:13692279:A:T
5:13721059:T:C
5:13842052:A:T
5:14871560:C:T
5:23527565:A:C
5:33951652:G:A
5:33998883:A:G
5:34008146:G:C
5:36877048:T:A
5:37814102:T:C
5:39364554:G:A
5:42721080:G:A
5:52389037:A:G
5:52397311:T:C
5:54527476:G:A
5:58270494:C:T
5:60241142:G:A
5:60448723:G:A
5:69372372:G:C
5:70800475:C:T
5:73090261:T:C
5:76722895:A:G
5:78281977:G:C
5:79950781:A:G
5:82836311:A:G
5:82877088:G:A
5:90020923:T:G
5:90445826:C:CT
5:90445831:T:C
5:90445884:A:G
5:112180257:C:T
5:118813182:A:T
5:118872184:C:T
5:118877824:T:G
5:125880589:T:C
5:127685135:C:T
5:127873186:C:T
5:127873221:T:C
5:130498322:C:T
5:131705949:T:C
5:131705951:G:C
5:131730011:C:T
5:131730921:A:T
5:132204478:G:A
5:138161779:T:G
5:138665359:C:T
5:139493895:T:TGGC
5:145508636:T:C
5:145508637:A:C
5:147475488:A:G
5:148364755:C:T
5:148370922:C:T
5:148373410:C:T
5:149238449:A:G
5:149238491:G:A
5:149239662:T:C
5:149363988:C:T
5:149365767:G:T
5:149737468:AGCGGCCC:A
5:150647950:G:A
5:150647956:T:C
5:156193118:G:A
5:156894085:T:C
5:160763787:A:G
5:169483706:C:T
5:171881412:G:C
5:171881423:G:A
5:171881435:G:T
5:174157593:T:A
5:174157711:A:G
5:174157732:T:C
5:174157762:G:C
5:176724002:A:G
5:176811468:G:A
5:177576824:C:T
5:177580643:C:G
5:178421927:C:T
5:178772229:G:GGCGGCGGCGGCGGCGGCAGGA
5:178772250:A:AGCG
5:179248119:C:T
5:179264694:G:A
5:180045739:A:C
5:180055864:G:A
6:1611601:C:T
6:3154826:A:G
6:3225993:G:A
6:16306751:G:A
6:18128999:T:G
6:18129079:T:C
6:24495330:G:C
6:24495337:C:T
6:24535999:C:T
6:24536055:C:T
6:26095442:G:A
6:26095445:C:T
6:30883920:C:T
6:30892112:C:T
6:31379817:T:C
6:31379840:G:C
6:31379931:G:A
6:31380157:TGCTG:T
6:31708328:C:T
6:31913128:C:T
6:31916707:C:T
6:31918080:C:T
6:32006214:CCTG:C
6:32006597:C:T
6:32007308:C:A
6:32007624:A:G
6:32007625:C:T
6:32007790:C:G
6:32007849:G:C
6:32007993:G:C
6:32008904:G:A
6:32008923:C:T
6:32008924:G:A
6:32010272:T:A
6:32010286:G:C
6:32011480:G:A
6:32011644:A:G
6:32011678:A:G
6:32011714:A:G
6:32011926:C:T
6:32017105:A:G
6:32017132:C:T
6:32017173:G:C
6:32017242:C:T
6:32020717:G:T
6:32021355:G:A
6:32023903:G:C
6:32024395:C:T
6:32025863:C:T
6:32025975:C:T
6:32029183:C:T
6:32029205:G:A
6:32029226:A:G
6:32029415:T:C
6:32029431:G:A
6:32035603:C:T
6:32035694:C:T
6:32814975:T:C
6:32820991:A:G
6:33160258:C:T
6:33283766:T:C
6:33411299:C:T
6:34392928:T:C
6:34393591:T:G
6:35423873:C:T
6:35478742:GCCTCCTCTTCCTCGTCCTCCTCGT:G
6:35479574:G:C
6:35773149:AAG:A
6:38705682:C:T
6:39872709:G:C
6:39873146:G:A
6:42152050:C:T
6:42152065:G:A
6:42152124:C:T
6:42931666:A:C
6:43583397:A:G
6:43583856:T:TA
6:44266708:T:C
6:44266925:T:C
6:44266984:G:A
6:44267861:C:T
6:44267918:A:G
6:44267943:C:T
6:49398333:G:GT
6:51481315:T:C
6:56480981:T:C
6:64694354:C:T
6:72596425:C:T
6:72596587:T:C
6:72892383:G:A
6:73112380:C:A
6:74304415:G:C
6:74363716:G:T
6:76628564:C:T
6:76628608:G:A
6:81053814:T:C
6:81053866:C:T
6:81054252:C:T
6:81054310:C:T
6:81054326:T:C
6:88221763:C:CTGAA
6:88231226:T:C
6:97338593:G:A
6:97338630:T:G
6:107474237:A:T
6:107955464:C:A
6:108189328:C:T
6:108189409:T:G
6:108189411:T:C
6:108191203:C:T
6:108192779:C:T
6:108192785:A:T
6:108279290:G:A
6:108363645:G:C
6:108363660:C:A
6:108364415:T:C
6:116441222:AG:A
6:121768710:G:A
6:121769315:G:A
6:121770110:T:C
6:123595807:T:G
6:129837610:T:C
6:131894358:C:T
6:132129152:G:C
6:132129166:C:T
6:132212891:T:C
6:132215162:T:C
6:132215179:C:T
6:132215276:G:A
6:132215357:G:A
6:132215375:C:T
6:132215489:G:A
6:135751024:G:A
6:136582417:G:A
6:137540536:G:A
6:144510153:A:G
6:146056472:G:T
6:146056476:G:C
6:146056649:G:T
6:146678839:C:G
6:146755140:G:A
6:146755553:C:T
6:146755842:C:A
6:150724064:A:C
6:151766552:G:A
6:151939350:A:C
6:151948366:G:A
6:152442821:C:A
6:152534768:C:T
6:152539350:C:G
6:152655420:C:T
6:152711395:T:A
6:152712714:G:A
6:152712752:C:T
6:152793575:A:G
6:157099799:G:A
6:157100396:G:GCGC
6:158538747:C:T
6:161768639:T:C
6:165808716:G:C
6:166780349:G:T
6:167370062:C:G
7:193373:C:A
7:794257:C:T
7:878431:C:T
7:883107:C:T
7:2952912:G:A
7:2952915:G:A
7:2954962:G:A
7:4827330:C:T
7:4833109:A:G
7:4833639:A:C
7:4833694:T:C
7:4833898:A:G
7:6022626:C:T
7:6022629:G:A
7:6026384:C:T
7:6026530:C:T
7:6026707:T:C
7:6026775:T:C
7:6026827:G:C
7:6026865:T:C
7:6026942:G:T
7:6026959:G:C
7:6026988:G:A
7:6031639:T:C
7:6031649:G:A
7:6036980:G:C
7:6043386:G:A
7:6043797:C:G
7:6045600:C:G
7:6045627:C:T
7:6048657:A:G
7:10979697:G:A
7:16128059:T:C
7:16128984:C:T
7:16129139:T:C
7:16130240:C:T
7:16298498:CAT:C
7:21659645:T:C
7:21678643:A:G
7:21775387:T:C
7:21805215:G:A
7:21939698:G:C
7:21941439:A:G
7:22984773:G:A
7:24747879:A:G
7:25159211:A:T
7:25160988:A:G
7:25162783:G:A
7:25163744:A:C
7:27135338:T:G
7:30053679:G:A
7:30662087:T:C
7:33134847:CA:C
7:33645174:A:G
7:33944760:A:G
7:35244154:G:A
7:37923917:G:A
7:45104131:G:A
7:55086755:G:T
7:56078965:G:A
7:56079049:C:T
7:56079094:T:C
7:56079138:C:T
7:56079444:G:A
7:56087319:T:G
7:56087409:G:A
7:56087423:G:A
7:56088786:A:T
7:56088789:G:A
7:56088811:T:C
7:56088825:T:A
7:56088931:G:GA
7:65429359:G:A
7:66453460:G:A
7:66459180:T:C
7:66459256:T:C
7:66459316:G:A
7:66459399:C:T
7:75933373:C:T
7:75933501:C:T
7:77648671:G:C
7:77648731:C:G
7:80275455:A:C
7:81667468:C:T
7:91829689:G:C
7:100371473:C:T
7:100781673:C:T
7:103113177:A:G
7:103214616:G:C
7:105207655:C:T
7:106842324:C:T
7:107575866:G:A
7:114269937:G:GCAGCAGCAACAA
7:116437206:A:G
7:117188850:G:T
7:127250716:A:G
7:128040404:T:C
7:128487866:T:C
7:130035225:G:A
7:130080812:T:G
7:137802503:T:C
7:137802561:C:G
7:137802571:T:C
7:137802682:A:G
7:137802719:A:C
7:138429851:T:C
7:140449150:T:C
7:140487202:C:T
7:140624798:C:T
7:142457385:A:G
7:142458412:C:T
7:142458486:C:T
7:142458511:G:T
7:142458526:A:G
7:142458566:G:A
7:142459877:C:T
7:142460369:G:A
7:142460388:C:T
7:142460394:T:C
7:142460708:C:T
7:142460710:T:C
7:142460711:C:T
7:142460764:G:A
7:148117547:G:A
7:148117642:C:T
7:148581303:G:GCGC
7:150656690:G:A
7:151253922:C:T
7:153750131:G:A
7:156685864:GAGC:G
7:156685901:T:TCGGGGGCGGGG
7:157129757:C:A
7:157151234:C:T
8:1712049:C:T
8:6302671:C:T
8:6479055:G:A
8:7218621:C:G
8:10466813:G:C
8:10467653:C:T
8:11414237:T:C
8:11421955:T:G
8:11565893:C:G
8:11614575:A:G
8:17914799:G:A
8:17914859:A:T
8:22022655:CGGAG:C
8:22022904:C:G
8:27321189:G:A
8:27336767:A:T
8:27336769:A:T
8:30891288:G:C
8:30891353:G:A
8:30999123:G:A
8:38000973:C:T
8:38271450:A:G
8:41582010:G:A
8:41790786:G:A
8:55372085:T:A
8:55541450:G:A
8:57873844:A:T
8:86376130:A:T
8:86376181:C:A
8:94929079:T:A
8:100871741:C:A
8:101232498:C:G
8:103216966:G:C
8:103217482:T:C
8:103217686:T:C
8:103217695:A:G
8:103251190:G:T
8:103251255:C:A
8:103251259:C:T
8:116680887:G:A
8:117886868:T:A
8:133134390:G:A
8:133134635:G:C
8:133139496:G:A
8:133492921:C:A
8:133492926:C:CCA
8:133899517:G:A
8:134309010:C:A
8:143954747:T:C
8:143954769:G:A
8:143954866:C:G
8:143955051:C:T
8:143955273:T:C
8:143955318:T:G
8:143957159:A:G
8:143957163:C:G
8:143958427:C:T
8:143992652:C:T
8:143992661:C:T
8:143992859:G:A
8:143992864:C:A
8:143994253:C:T
8:143994266:A:G
8:143994702:G:T
8:143994724:C:A
8:143994816:C:T
8:143996539:T:C
8:143996553:G:A
8:143996580:C:T
8:144990503:C:T
8:144990510:C:T
8:144992402:G:A
8:144995376:G:A
8:144995427:A:G
8:144995477:C:T
8:144995480:C:T
8:144995483:C:T
8:144995494:C:T
8:144995500:T:C
8:144995550:G:A
8:144995559:G:C
8:144998464:C:T
8:144998621:G:A
8:144998706:G:A
8:144998868:C:T
8:144998870:C:T
8:144999254:G:C
8:144999537:G:A
8:144999540:C:T
8:144999731:C:T
8:144999879:C:T
8:145006790:T:C
8:145006992:C:T
8:145109753:C:T
8:145582839:T:C
8:145738585:G:T
8:145738638:C:T
8:145738713:C:T
8:145742879:T:C
9:214908:T:C
9:399233:A:G
9:2039827:G:A
9:2622167:G:GCGGCGGCAC
9:2635545:G:A
9:2718534:C:G
9:3826440:T:C
9:3826670:A:C
9:4985640:A:C
9:6532477:G:A
9:6532544:G:A
9:6532760:C:T
9:6532902:T:A
9:6533010:C:G
9:6553445:C:T
9:6553514:A:AT
9:6556242:C:T
9:6592868:G:C
9:6610326:C:T
9:6645251:C:T
9:12708979:C:T
9:14775779:A:G
9:14804943:A:G
9:14868931:C:A
9:21862810:C:T
9:21863495:A:G
9:21864098:G:A
9:21864268:A:G
9:27548276:G:A
9:33167268:G:A
9:33385690:G:T
9:34725742:T:C
9:36215093:G:A
9:36215151:G:C
9:36216426:G:A
9:43853583:CT:C
9:71869660:G:C
9:75407159:T:C
9:80919807:G:A
9:80944838:A:G
9:86465131:T:C
9:86468715:A:T
9:86474115:T:C
9:86474167:T:C
9:86504005:C:T
9:95481121:C:T
9:98231008:A:G
9:98268765:G:A
9:101570116:G:A
9:103063029:T:A
9:103348352:AGAGAGGCTGAGACAGTCAGGG:A
9:104147286:G:A
9:104198194:C:T
9:107543376:T:C
9:107545156:G:A
9:107546579:CG:C
9:108402607:G:A
9:113459768:C:G
9:117267063:C:G
9:119449609:G:C
9:123249744:A:C
9:126133821:C:G
9:129460203:G:A
9:129460396:C:T
9:130374489:G:A
9:130965723:T:G
9:131397479:G:A
9:132575420:G:A
9:133320102:G:GT
9:133320127:G:T
9:133364757:T:C
9:133942558:C:T
9:134390870:C:A
9:134398946:T:C
9:135139193:ATC:A
9:135173685:T:C
9:135205006:G:C
9:135768889:T:C
9:135770115:C:T
9:135770134:G:A
9:135770154:G:A
9:135770300:G:A
9:135946599:C:T
9:136223266:C:T
9:136290672:G:A
9:136440144:G:A
9:136440203:G:T
9:136440271:GC:G
9:136516912:A:G
9:137533787:T:G
9:137645648:T:C
9:137645649:C:T
9:137645662:C:T
9:137688741:C:T
9:138606586:T:C
9:138648989:C:G
9:138678104:G:T
9:139324029:C:T
9:139326304:G:A
9:139326319:C:T
9:139327630:C:T
9:139334045:C:T
9:139399812:G:A
9:139568047:G:A
9:139581876:C:G
9:140055876:G:A
9:140094605:C:A
9:140094694:G:C
9:140128644:G:A
10:8097368:G:A
10:13142082:G:T
10:13142087:G:T
10:13142153:T:C
10:13323113:G:T
10:14949846:A:AT
10:14949852:T:C
10:14976414:G:A
10:16882518:T:C
10:16930419:C:G
10:16948390:G:C
10:16967401:C:T
10:16967586:C:G
10:17130199:G:A
10:17157572:G:A
10:17169826:A:G
10:18439810:A:T
10:18439811:G:T
10:18828663:G:T
10:18830618:C:T
10:26501219:G:A
10:27294449:CAT:C
10:27462061:G:A
10:28250530:A:G
10:43572507:A:G
10:43572511:C:A
10:50822226:T:G
10:50822376:C:G
10:61843365:C:G
10:69908113:C:T
10:69926097:T:C
10:72357763:A:G
10:73156823:G:A
10:73492027:G:A
10:73565712:G:A
10:73768712:G:A
10:73769590:C:T
10:75010010:T:C
10:75010137:C:T
10:75677223:A:G
10:75879750:G:A
10:75879776:A:AC
10:75879781:A:C
10:79397495:T:TGCTGCC
10:79795376:A:G
10:81317045:G:T
10:81318663:C:G
10:81371637:T:C
10:81371698:C:T
10:81371729:C:G
10:81372081:A:G
10:81373521:A:G
10:81373777:C:T
10:82049332:G:A
10:88476134:C:CCCTACACCCCCTCCCCTGCCCCTG
10:88516595:T:C
10:88635779:C:A
10:88676975:C:T
10:88679021:C:T
10:88679200:C:T
10:88681353:G:A
10:88683209:T:G
10:88684240:T:C
10:88684362:C:T
10:88684369:T:C
10:88684825:G:T
10:88820789:T:C
10:89473061:C:T
10:89623200:C:A
10:89623901:G:C
10:89624116:G:T
10:89720907:T:G
10:89720996:C:T
10:89725511:G:A
10:89725582:C:T
10:89726017:T:C
10:89726689:A:T
10:89727644:C:G
10:90750287:C:T
10:96012108:C:T
10:97447487:T:A
10:99371766:A:AT
10:99371771:C:T
10:99371861:A:G
10:99371914:G:A
10:99371976:T:C
10:99372053:G:A
10:100190396:G:A
10:100190920:G:A
10:100205147:A:T
10:102016044:C:T
10:102770396:C:A
10:102770502:G:A
10:103454329:G:C
10:104851301:G:T
10:104953007:C:G
10:105793750:T:C
10:105815116:A:G
10:105819956:G:A
10:111893373:CTAAA:C
10:112361870:A:G
10:112364218:G:A
10:112404302:G:A
10:112583218:C:T
10:112596247:G:A
10:124216822:T:G
10:124216825:T:C
10:124216834:A:C
10:124221112:C:A
10:124221270:C:T
10:124221553:C:T
10:124812684:G:C
10:124813826:G:A
10:124814789:C:T
10:124815035:A:G
10:124815456:A:C
11:795147:C:T
11:1253969:A:G
11:1258283:G:A
11:1258286:C:T
11:1262907:T:C
11:1263932:C:G
11:1264183:G:A
11:1264823:T:C
11:1264890:A:G
11:1264965:G:A
11:1265936:T:C
11:1265939:C:G
11:1266599:C:T
11:1267010:A:G
11:1267120:G:A
11:1267158:G:A
11:1267325:T:C
11:1267562:C:T
11:1267611:C:G
11:1267688:T:C
11:1267703:G:C
11:1267713:C:G
11:1267727:T:C
11:1267736:G:A
11:1267917:T:C
11:1267960:A:G
11:1268513:G:C
11:1268682:T:C
11:1269215:C:T
11:1269627:C:T
11:1269672:T:C
11:1269835:G:A
11:1270647:G:C
11:1271321:C:G
11:1271429:C:T
11:1272167:C:T
11:1272226:A:C
11:1276423:G:C
11:1276467:A:G
11:1276775:C:T
11:1277894:C:T
11:1773997:G:C
11:2869964:G:A
11:2906196:ACCGCGACCGGAG:A
11:4045229:C:T
11:5276169:G:A
11:6235656:G:A
11:6412854:C:T
11:6412931:T:C
11:6638668:C:CA
11:6638944:G:A
11:9801451:G:A
11:17408838:G:C
11:17410136:A:G
11:17498372:C:G
11:17498395:C:T
11:17498436:C:T
11:17515833:A:G
11:17531146:G:A
11:17548757:T:C
11:17591822:C:T
11:18424451:C:T
11:18424487:A:G
11:19232131:C:T
11:20649543:C:T
11:22214903:G:C
11:22242741:C:T
11:31808497:C:T
11:32456532:G:A
11:34953034:G:A
11:35016919:T:C
11:45826721:G:A
11:46940118:G:A
11:46940123:G:C
11:47365014:C:T
11:47365199:G:A
11:47430192:T:TCGC
11:49208319:G:A
11:57367765:C:T
11:61731727:T:C
11:62380260:G:A
11:63884747:C:T
11:64359274:C:T
11:64359286:C:T
11:64521154:G:C
11:64577620:G:C
11:64898164:T:G
11:65488256:C:A
11:65488386:G:T
11:65640204:C:T
11:65640259:G:A
11:65771420:G:A
11:66335548:A:G
11:66472775:G:A
11:66725847:C:T
11:67223920:C:G
11:67374365:T:C
11:67759254:G:C
11:67763239:C:G
11:67763282:G:A
11:67763290:G:A
11:67770651:G:A
11:67811292:A:G
11:68080161:GC:G
11:68133035:T:C
11:68177483:C:T
11:69633633:C:A
11:71955067:C:T
11:74166859:A:G
11:74166866:G:A
11:74167301:C:T
11:76853783:T:C
11:77817997:A:G
11:86017416:G:C
11:86657988:T:C
11:88027209:T:C
11:89017961:G:A
11:101342958:G:A
11:101454244:G:T
11:103057048:A:G
11:103326040:A:G
11:108014696:C:T
11:108202772:G:T
11:108236783:G:T
11:108236786:T:C
11:108237806:C:T
11:108237839:C:T
11:110101343:T:G
11:111741104:G:GC
11:111958677:A:G
11:111959625:C:T
11:111965880:A:G
11:111965954:T:A
11:111966063:A:G
11:111966497:A:G
11:113565322:C:A
11:116706830:G:T
11:117869878:C:T
11:117871704:G:C
11:118006756:G:C
11:118224268:G:T
11:118898319:G:A
11:118898908:C:T
11:119077232:G:GCAC
11:119144813:A:G
11:119217311:G:A
11:121181207:C:T
11:123513209:C:T
11:124789232:A:AAAAC
11:124790573:GCAAA:G
11:124790696:G:T
11:125864206:T:C
11:125891103:C:CA
11:126142990:T:C
11:126146337:G:C
11:126343227:T:C
11:128787430:G:T
11:128787554:C:T
11:128787689:G:A
11:128787794:C:G
11:128787842:C:T
11:128787963:AC:A
12:862610:C:T
12:987490:C:T
12:1020371:G:T
12:1901418:G:C
12:1901434:C:T
12:1901485:G:T
12:1902929:C:T
12:2027564:C:T
12:2794937:C:T
12:2794977:G:A
12:2795019:C:T
12:2804638:A:G
12:2804664:C:A
12:2804775:G:T
12:2804776:C:T
12:2804831:AG:A
12:2804976:T:G
12:5154462:T:C
12:5603606:G:A
12:6120840:T:A
12:6121220:C:T
12:6122597:A:G
12:6125397:C:A
12:6125445:C:G
12:6125716:G:A
12:6127891:C:A
12:6127919:T:G
12:6127943:A:G
12:6128388:C:T
12:6128443:T:C
12:6128749:C:T
12:6128795:C:T
12:6128865:G:A
12:6131127:G:A
12:6132784:C:T
12:6132790:T:G
12:6134715:G:A
12:6484709:T:C
12:6631204:G:A
12:6979967:T:C
12:7053349:CTAGTCAAGGCATAGGCTGCTGGCCTGGGG:C
12:8755218:G:T
12:8755743:T:C
12:8755744:T:C
12:8756571:A:G
12:8988403:A:C
12:8988542:C:G
12:8991246:C:T
12:8991427:C:T
12:9000488:T:C
12:9000507:T:C
12:9000610:A:G
12:9016853:C:A
12:9016856:C:A
12:9016857:G:C
12:10271055:T:C
12:12870572:C:T
12:15777273:C:T
12:21015406:G:A
12:21329738:A:G
12:21375307:A:G
12:21623969:A:G
12:25358418:T:C
12:25358650:A:T
12:25359464:TA:T
12:25359577:C:T
12:25361756:C:A
12:25398229:G:A
12:25403809:CGCCGCCGCCACT:C
12:31250818:G:C
12:32798665:G:A
12:32897437:T:C
12:32897464:A:G
12:32897500:G:C
12:32899495:C:T
12:32943795:C:A
12:32944774:C:CTTAAGT
12:33031266:C:T
12:33049457:C:A
12:33049764:A:G
12:33049781:G:A
12:40758652:T:C
12:40758762:A:G
12:42983399:C:T
12:44182405:C:T
12:44182413:G:A
12:48236386:T:A
12:48373798:G:C
12:48526659:G:A
12:49579183:G:A
12:49579363:A:G
12:49579696:C:G
12:49579753:G:A
12:49580180:T:C
12:51985096:G:C
12:52174435:C:T
12:52200742:C:A
12:52408879:G:A
12:52709880:A:G
12:52709883:T:C
12:52710246:T:C
12:52710276:G:A
12:52710309:G:A
12:52760957:C:T
12:52882209:G:A
12:52912870:A:G
12:52912906:G:T
12:52912909:G:T
12:53200921:C:G
12:53343340:A:T
12:53729492:G:T
12:56437917:T:A
12:58141602:C:T
12:64895099:G:A
12:69747168:G:A
12:76738542:G:A
12:88483184:A:G
12:102224427:C:T
12:102224486:G:A
12:102224610:G:T
12:102791881:C:A
12:102793921:T:C
12:103352145:A:G
12:106820975:C:T
12:108956418:T:G
12:109993023:C:T
12:109993104:T:G
12:109993298:C:T
12:110009538:A:G
12:110011229:G:T
12:110719192:C:G
12:110777523:T:C
12:112036929:G:A
12:112037000:G:C
12:121439192:G:T
12:122064726:A:AGCCGCCGGAGCCGCC
12:122064773:CCCGCCA:C
12:123741932:G:A
12:123742093:T:G
12:124192587:T:TCTCA
12:124197099:C:T
12:132414086:C:T
12:132414432:C:T
12:133195367:T:C
12:133195579:CGCGGGGCGCGGGGT:C
12:133263825:G:A
13:20716657:G:T
13:20763744:T:G
13:22245275:G:T
13:22245881:A:G
13:23755209:T:C
13:23909676:A:C
13:23929095:T:C
13:23930055:A:T
13:32897338:G:A
13:32899838:C:T
13:32899878:C:T
13:32899887:T:C
13:32903943:T:TTA
13:32915806:A:G
13:32920618:G:A
13:32923460:A:AC
13:32923988:A:G
13:32924647:G:C
13:32939286:T:G
13:32939314:C:T
13:32942948:T:G
13:32943135:C:T
13:32943178:C:G
13:32943782:C:T
13:32943836:G:A
13:32951596:A:C
13:32956283:G:A
13:32959789:T:C
13:32961152:G:A
13:32962045:A:C
13:32962318:T:C
13:36876703:C:T
13:37419035:G:T
13:37419062:T:C
13:37419214:T:A
13:37419636:AAATGTT:A
13:37420348:A:G
13:37420597:C:T
13:37494348:G:A
13:40298637:TTA:T
13:40326282:A:G
13:41363595:T:C
13:41363596:C:G
13:41363610:G:C
13:41373254:G:A
13:41382657:A:G
13:41382711:A:T
13:41383851:T:A
13:41383861:G:T
13:41384487:C:T
13:41385429:A:G
13:41385444:G:T
13:49039125:C:T
13:52520507:C:T
13:52585548:G:T
13:52585595:C:T
13:77566309:T:C
13:95055893:A:G
13:108867117:C:G
13:110813532:G:A
13:110853780:G:C
13:110959819:G:A
13:113771917:A:G
13:113774468:A:G
14:20942744:A:G
14:21162053:T:G
14:21762981:C:G
14:21792781:G:T
14:21867756:C:T
14:23790864:G:A
14:23853741:C:T
14:23855569:A:G
14:23858107:G:A
14:23858232:C:T
14:23859610:C:T
14:23865479:T:G
14:23866189:G:A
14:23869993:G:A
14:23884263:C:A
14:23886826:C:T
14:23888371:G:A
14:23889445:T:TG
14:23899793:G:A
14:23901012:T:C
14:24731289:A:T
14:32257017:T:C
14:32329381:T:C
14:45605463:A:G
14:45645715:A:G
14:50625864:C:T
14:50641066:A:G
14:50697878:C:T
14:51378517:C:G
14:51378533:T:C
14:53619463:G:A
14:53619500:C:G
14:53619544:G:A
14:55369512:G:A
14:60977880:C:T
14:64319870:G:A
14:65569163:ACACT:A
14:65569184:C:T
14:74164718:A:G
14:74166181:G:A
14:74168608:G:C
14:74168893:G:A
14:74170321:G:A
14:74170337:A:G
14:74170354:T:TCC
14:74170374:C:G
14:74428286:A:G
14:74728077:C:T
14:74983580:C:T
14:76044960:G:C
14:76447850:G:A
14:88399801:C:T
14:88459413:C:A
14:88459434:G:T
14:89077291:ATTCAAATTCGTTTTTCTCATGTCAG:A
14:91792320:G:A
14:92441066:C:T
14:92473994:T:G
14:92537353:C:CG
14:94245529:G:A
14:94844947:C:T
14:94844948:G:A
14:94844975:G:A
14:94845940:C:T
14:94845952:T:C
14:95555260:T:C
14:96871104:G:A
14:102894593:G:A
14:103396706:C:G
14:105156001:G:A
14:105173748:A:G
14:105173831:G:T
14:105174186:C:T
14:105415229:T:C
14:105634706:C:CCAG
15:23046180:T:C
15:23047266:G:A
15:23086430:C:T
15:23891503:C:G
15:23891504:GGGGGCCTGGCGGATCACGGGT:G
15:23891604:G:A
15:23891715:G:A
15:28478342:C:T
15:28502335:T:C
15:33022994:C:G
15:33023098:C:G
15:33261184:C:T
15:33261185:G:A
15:33261232:G:A
15:34016339:C:A
15:34113462:T:C
15:34523278:G:A
15:34523445:T:C
15:34523559:G:A
15:34524881:A:G
15:34634138:G:A
15:35087741:A:G
15:38545196:C:T
15:38545725:A:C
15:38647386:A:G
15:40453430:G:T
15:40708422:A:G
15:40711933:G:A
15:40903051:G:A
15:41689263:A:C
15:43027835:G:T
15:43212818:C:G
15:43212831:TGGC:T
15:43212847:G:T
15:43678512:G:A
15:43892847:G:C
15:43892862:G:C
15:43892893:A:G
15:43893072:G:A
15:43893732:C:T
15:43901491:A:C
15:43903197:G:GT
15:43939642:C:T
15:45388140:G:A
15:45396354:C:G
15:45396503:G:A
15:45396566:G:A
15:45402883:G:C
15:45403967:A:G
15:45403978:G:A
15:45408056:T:C
15:45899836:G:T
15:49097734:T:C
15:55495638:G:C
15:55495698:C:T
15:55495774:A:G
15:55495827:A:G
15:55495842:G:A
15:60758905:T:C
15:63363490:T:C
15:65370107:C:G
15:67483717:G:A
15:68500303:G:A
15:68521889:C:T
15:68522090:GGCGGAGCGGA:G
15:72104516:G:A
15:76508632:T:C
15:80445219:G:A
15:80445292:G:C
15:80445489:G:A
15:82637061:C:T
15:85360641:G:A
15:89398769:A:G
15:90172600:G:A
15:90174824:C:T
15:90320119:G:A
15:90320120:GAGGGGCAGGGGCAAGGGCAGGGGC:G
15:91358271:G:GGAA
15:99456467:G:A
15:99478540:C:T
15:99501412:C:G
15:99501581:C:T
15:99503461:C:T
15:100512066:T:C
15:100512283:C:T
15:100513292:G:A
15:100513372:ACCTT:A
15:100513524:T:C
15:100513641:C:A
15:100514187:C:T
15:100514291:A:G
15:100881466:G:C
15:100881624:G:C
15:101791605:G:A
15:101791623:C:T
16:223383:T:G
16:223706:A:G
16:223735:A:G
16:1203917:G:C
16:1245509:G:C
16:1245563:G:A
16:1259257:G:A
16:1279574:C:G
16:1411894:G:A
16:1412748:C:T
16:1495897:G:A
16:1634385:C:T
16:2107145:G:A
16:2125788:C:T
16:2130388:G:A
16:2135073:C:T
16:2141454:G:A
16:2147500:C:G
16:2148010:C:T
16:2150210:C:T
16:2150323:A:G
16:2152388:C:G
16:2152654:C:T
16:2152798:T:C
16:2152850:A:G
16:2153619:G:A
16:2153765:G:A
16:2153871:C:T
16:2154461:C:T
16:2154470:C:T
16:2154478:A:G
16:2155297:A:G
16:2156021:A:G
16:2156447:G:A
16:2156613:G:A
16:2156850:A:G
16:2156938:C:G
16:2158022:G:A
16:2158419:G:A
16:2158570:G:A
16:2159341:C:T
16:2159405:C:T
16:2159714:C:T
16:2159715:G:A
16:2159850:G:A
16:2159861:A:G
16:2159996:G:A
16:2160104:G:A
16:2160117:G:A
16:2160323:G:A
16:2160333:G:A
16:2160494:C:T
16:2160503:T:G
16:2160622:C:T
16:2160673:G:A
16:2160905:G:A
16:2160973:A:G
16:2161097:C:A
16:2161568:C:T
16:2161655:G:C
16:2161666:G:A
16:2161679:G:A
16:2161793:G:A
16:2161796:G:A
16:2161887:C:T
16:2162361:A:G
16:2162408:C:T
16:2162839:T:C
16:2162887:A:G
16:2162979:G:A
16:2164294:G:A
16:2164324:C:T
16:2164330:T:G
16:2165630:T:C
16:2166538:G:A
16:2166542:G:A
16:2166672:G:A
16:2167464:G:A
16:2185584:G:T
16:2390565:G:T
16:2390596:G:T
16:2390746:G:C
16:2551147:C:T
16:2553507:T:C
16:2553714:G:A
16:2554671:C:T
16:2554674:C:T
16:3292304:C:CAGT
16:3292398:A:G
16:3292440:C:T
16:3292502:C:T
16:3292666:T:C
16:3292667:G:C
16:3293922:A:T
16:3778337:G:A
16:4388990:G:A
16:4852769:GC:G
16:5128001:C:T
16:5128857:G:C
16:5132636:C:T
16:5134774:T:A
16:5134898:C:CTA
16:8839954:A:G
16:8860130:G:A
16:9850100:A:C
16:9850878:T:C
16:9851231:A:T
16:10031874:T:G
16:11000848:G:C
16:11647433:G:A
16:11647492:T:C
16:14540919:C:T
16:16295926:T:C
16:16295957:T:C
16:16302586:T:C
16:16302637:G:A
16:16315546:C:T
16:21747633:A:C
16:21747662:G:A
16:31004812:T:C
16:49670390:A:G
16:50831256:A:G
16:50833888:T:C
16:51170431:C:T
16:51175743:C:T
16:53635869:G:A
16:53635933:A:T
16:55736629:G:A
16:55737691:C:T
16:56536740:T:C
16:56919235:G:A
16:56921829:C:T
16:56921840:G:A
16:56947981:G:C
16:57003852:G:A
16:57693319:G:A
16:57917173:TTTTG:T
16:67198492:C:T
16:68678662:G:A
16:68771248:C:G
16:68771265:G:C
16:68771372:C:T
16:68771471:A:G
16:69726254:G:A
16:70323410:A:G
16:70972595:T:C
16:71015329:G:T
16:72058672:G:T
16:72830425:C:T
16:75510212:G:A
16:75513243:G:C
16:75513262:C:T
16:75573884:T:C
16:75573952:C:T
16:75574030:C:T
16:75574052:T:G
16:75579233:A:T
16:75579242:G:C
16:75590092:G:C
16:78149000:C:T
16:78458915:C:G
16:79633189:C:A
16:81129794:G:C
16:84203939:C:T
16:86547907:T:G
16:87921846:T:A
16:87925430:T:C
16:87938398:G:A
16:88494947:T:C
16:88498105:G:A
16:88709828:A:G
16:88709869:C:T
16:88782676:A:G
16:88787673:G:A
16:88803124:T:C
16:88870350:C:T
16:88871972:G:A
16:88923339:C:T
16:89160424:C:G
16:89167140:G:C
16:89260195:G:A
16:89291157:A:G
16:89346163:G:A
16:89357512:C:G
17:1577985:A:C
17:1648502:C:T
17:2496966:G:C
17:2496987:G:A
17:3414482:T:C
17:3416309:A:C
17:3539721:C:T
17:3559823:G:A
17:3564779:C:T
17:3564815:A:G
17:4801194:T:C
17:4837117:AAGCCCGACCACCCCAGAGCCCACCTCAGAGCCCGCCCCCAGCCCGACCACCCCGGAGCCCACCTCAGAGCCCGCCCCC:A
17:4849284:G:A
17:6328174:C:T
17:6355097:C:T
17:6356818:G:A
17:6358017:G:A
17:6459750:G:A
17:7127910:C:G
17:7128079:C:G
17:7357864:C:A
17:7359120:C:G
17:7578479:G:T
17:7592168:C:G
17:7906426:T:C
17:7990626:A:G
17:8151423:C:T
17:10296261:G:C
17:10297658:A:G
17:10305000:C:T
17:10324980:C:T
17:10427924:G:A
17:10428185:G:C
17:10432901:G:T
17:10432950:C:T
17:10433181:C:T
17:10533602:C:T
17:10545919:T:C
17:14095309:A:G
17:15905337:T:G
17:16855878:C:T
17:17115786:C:CT
17:17115790:A:T
17:17116055:G:A
17:17124815:C:T
17:18024134:C:T
17:18024142:C:A
17:26722645:G:A
17:26724898:T:C
17:26851602:C:T
17:26864213:C:A
17:27069393:C:T
17:27069583:A:C
17:29422155:C:G
17:29422306:G:C
17:29508805:T:G
17:29541437:T:C
17:29559088:C:T
17:29652531:A:G
17:29661340:G:T
17:36047276:G:T
17:36104957:C:A
17:39738797:T:C
17:39742718:A:G
17:39742807:C:T
17:39743081:G:A
17:39780767:C:G
17:40364153:G:A
17:40379585:G:A
17:40555259:C:G
17:40766546:C:G
17:41064897:C:T
17:41192182:C:T
17:41195711:G:C
17:41198270:G:A
17:41200537:T:C
17:41202688:G:A
17:41204856:G:A
17:41209578:T:C
17:41212805:C:T
17:41213626:G:T
17:41213760:C:T
17:41216933:T:C
17:41217041:G:T
17:41217103:C:T
17:41218572:T:C
17:41220223:A:G
17:41220288:C:T
17:41222099:C:T
17:41225654:TA:T
17:41229760:AT:A
17:41229763:T:A
17:41229773:T:C
17:41229777:G:GT
17:41229812:A:G
17:41229857:G:A
17:41229908:T:A
17:41230044:G:A
17:41230990:A:G
17:41231516:C:T
17:41239472:G:A
17:41239491:T:C
17:41241503:T:C
17:41242075:AAAG:A
17:41245471:C:T
17:41247120:A:ATAC
17:41248164:C:T
17:41250923:T:C
17:41254174:A:G
17:41254405:C:T
17:41254486:T:G
17:41257134:T:C
17:41259113:G:A
17:41263044:A:G
17:41263430:G:A
17:41264364:A:G
17:41264749:C:G
17:41265776:A:G
17:41270229:T:G
17:41270277:C:T
17:41271781:T:A
17:41273348:T:C
17:41278377:G:A
17:41278887:C:T
17:41279561:G:C
17:42085972:C:T
17:42148205:C:T
17:42326258:C:T
17:42422665:C:G
17:43971785:A:G
17:44067400:T:C
17:44107513:GT:G
17:44108482:A:AGCCCTCT
17:45331221:G:C
17:46024973:C:A
17:46025052:A:G
17:46025106:G:T
17:46806002:G:A
17:48072551:C:A
17:48261834:CACA:C
17:48262232:C:T
17:48264135:C:T
17:48265475:A:G
17:48265495:T:C
17:56799547:A:G
17:59534883:C:T
17:59757169:T:A
17:61554500:G:C
17:61564052:A:G
17:61565990:G:C
17:61565998:A:C
17:61566031:G:A
17:61574712:G:A
17:61995861:G:T
17:61996140:A:C
17:61996196:C:G
17:61996204:T:C
17:62022710:T:C
17:62029006:A:G
17:63525625:A:G
17:68175218:T:C
17:70120111:G:A
17:71189182:A:G
17:71203342:A:G
17:72306116:CCT:C
17:72919341:C:G
17:73258028:C:T
17:73285471:GCTCT:G
17:73512643:T:TGGAGCC
17:73512653:G:T
17:73717578:G:C
17:73717635:C:T
17:73750859:C:G
17:73823982:G:A
17:73839137:G:A
17:73840567:C:T
17:73938339:T:C
17:74477579:T:G
17:74729691:G:A
17:75494705:A:G
17:75494731:G:A
17:75494746:A:G
17:75494780:A:T
17:77005838:T:C
17:77093510:C:A
17:77111695:C:T
17:78010426:C:T
17:78073723:T:C
17:78081515:G:A
17:78084681:G:A
17:78182048:C:G
17:79477818:A:G
17:79477830:C:T
17:79478602:G:A
17:79479115:C:T
17:79479625:G:A
17:79479779:C:T
17:79479792:G:A
18:2796113:T:G
18:2917223:T:A
18:2919341:T:G
18:3215131:G:T
18:3457608:G:A
18:9119489:A:T
18:10677856:C:T
18:10748603:A:T
18:12377177:C:G
18:13882096:A:C
18:21120395:AAAG:A
18:21531634:C:T
18:28968959:C:T
18:29101230:T:A
18:32446907:G:C
18:42456653:G:A
18:42643426:G:A
18:42646547:C:T
18:43669980:T:C
18:44065129:G:A
18:47349688:A:G
18:47350146:T:C
18:47350148:A:G
18:47350920:C:G
18:47351170:C:A
18:47351862:C:T
18:47352639:A:C
18:47352742:T:G
18:47363963:T:C
18:47429022:C:T
18:47581748:A:C
18:48605039:A:G
18:48607826:A:G
18:48610415:G:C
18:48610464:G:A
18:52894512:C:A
18:55214225:G:A
18:55216657:A:T
18:55313780:T:C
18:56934874:C:G
18:56934964:C:T
18:56936532:G:A
18:57100330:T:C
18:57100467:C:T
18:57101120:G:A
18:59992547:G:A
18:60052935:G:T
18:67863844:T:C
18:72343156:A:G
18:72997828:C:A
18:72997845:C:G
18:72997865:C:T
18:73001041:AG:A
19:727021:G:A
19:855966:C:A
19:1228191:T:C
19:1397494:G:A
19:2434991:G:A
19:2456877:C:T
19:3595032:C:T
19:3595923:G:A
19:3769253:G:C
19:3770965:G:A
19:3926013:T:A
19:3926243:G:T
19:4090572:G:A
19:4094708:C:T
19:4101062:G:T
19:4123515:C:T
19:4124238:C:T
19:5828064:G:C
19:5831634:G:T
19:5831840:C:T
19:5844343:C:T
19:5896466:C:A
19:6707129:G:A
19:6714035:G:A
19:7114931:A:T
19:7152717:G:T
19:7166376:C:T
19:7591505:G:A
19:7615865:C:T
19:7615903:G:A
19:7620239:C:A
19:7696419:C:T
19:7698320:C:T
19:8000045:C:T
19:9084860:T:C
19:10273370:A:C
19:10426422:A:C
19:11071810:C:T
19:11071839:C:T
19:11210912:C:T
19:11221457:G:C
19:11243160:G:A
19:11243207:C:CA
19:11243223:TCTA:T
19:11243324:G:A
19:11243332:C:A
19:11243346:T:C
19:11243368:T:C
19:11243422:C:T
19:11244165:T:C
19:11687195:C:T
19:12774537:G:A
19:13006993:C:T
19:13318811:C:T
19:13319691:G:GGGT
19:13397560:C:T
19:13409580:C:A
19:14040470:C:T
19:14673322:G:A
19:14676578:C:T
19:15303225:G:A
19:17937104:G:T
19:17937516:C:T
19:18004912:T:C
19:18278023:C:T
19:18717389:GAGC:G
19:19006666:G:C
19:30189800:A:C
19:30190156:C:T
19:30205883:C:G
19:33793007:T:TCGC
19:35521779:G:T
19:36316297:T:G
19:36316887:G:A
19:36546015:C:T
19:38932945:G:C
19:38935259:C:T
19:38935280:A:G
19:38964339:C:T
19:38993372:A:G
19:38993491:G:GA
19:38995353:C:T
19:39018280:C:T
19:39034534:T:C
19:39322414:G:T
19:39735106:T:C
19:39993663:C:T
19:40902776:C:G
19:41128309:C:T
19:41133192:A:T
19:41869392:T:C
19:42470983:A:G
19:42753020:G:A
19:45649081:T:C
19:45682876:C:G
19:45682920:C:T
19:46049757:C:T
19:46050330:T:C
19:46052800:G:A
19:46056195:A:G
19:47258956:C:T
19:47259227:A:T
19:47983146:A:G
19:48343660:G:T
19:48343751:C:T
19:48343803:T:C
19:48343815:G:C
19:48343819:C:T
19:48343907:G:A
19:48343993:G:A
19:48344190:G:C
19:48344270:C:T
19:48345604:C:T
19:48621036:C:G
19:49206631:A:T
19:49206674:G:A
19:49468837:C:T
19:49469087:T:C
19:49519793:A:G
19:49519855:T:G
19:49519873:G:C
19:49519883:A:G
19:49519905:A:G
19:50365777:A:AG
19:50370404:G:A
19:50770231:G:A
19:50805138:C:T
19:50832152:T:C
19:50832217:C:A
19:50918969:A:G
19:54296901:C:T
19:54296908:G:A
19:54296978:AC:A
19:54695310:C:T
19:54698145:A:G
19:55450696:G:A
19:55450727:C:T
19:55450746:C:T
19:55450930:G:C
19:55451050:C:T
19:55451105:G:A
19:55451232:C:T
19:55671374:C:T
19:56104423:A:C
20:401540:A:G
20:744662:A:ACAGGTCAAT
20:1960198:A:G
20:2375132:G:A
20:2375262:A:G
20:2638882:T:C
20:3210301:G:A
20:8769180:C:T
20:8864166:C:T
20:9388665:C:T
20:13765942:CCCGCGGGG:C
20:14307024:C:T
20:19870235:C:T
20:23030199:C:G
20:23618427:C:T
20:23618571:T:G
20:25371378:G:GGCCTCCGCC
20:25371383:G:C
20:30946297:C:T
20:30946491:G:C
20:32031681:C:G
20:34025843:C:T
20:35580212:C:A
20:42744587:G:C
20:43255220:T:C
20:43280349:C:T
20:44526619:G:T
20:44640959:G:A
20:47990100:G:A
20:50406804:G:C
20:50407162:T:C
20:52769984:C:T
20:57020556:G:C
20:57024153:A:G
20:57024541:T:C
20:57253640:G:A
20:57253712:A:T
20:57607260:G:A
20:60884427:C:T
20:60893635:C:T
20:61448500:C:T
20:61456364:C:T
20:61461795:T:TG
20:61468566:C:A
20:61987414:C:T
20:61992509:T:C
20:62046433:C:T
20:62103827:G:A
20:62103858:C:A
20:62103904:C:A
20:62103966:G:T
20:62103985:C:A
20:62130403:G:T
20:62526627:A:AGCGGAGCC
20:62526696:G:A
20:62560898:C:T
20:62680478:T:G
21:33665324:A:G
21:36164388:G:C
21:36164606:G:A
21:38362536:T:C
21:43160257:C:T
21:43161357:T:C
21:44478217:T:C
21:45709568:C:T
21:45713715:C:T
21:45713763:G:A
21:45978592:T:C
21:46020567:G:A
21:46058044:G:A
21:46320313:C:T
21:46888652:C:T
21:46888661:C:T
21:46888673:G:A
21:46896303:C:G
21:46910210:G:A
21:46924383:C:T
21:46924384:G:C
21:46924389:C:T
21:46930992:A:C
21:46930993:C:A
21:46931004:T:TAC
21:47401760:C:G
21:47401881:G:A
21:47404423:G:A
21:47420667:C:G
21:47421136:C:T
21:47552522:T:G
21:47707050:T:A
21:47838123:A:G
21:47838182:C:G
22:17592885:C:A
22:17593929:A:G
22:18572431:G:A
22:18572449:G:A
22:18572476:G:C
22:18572499:T:TCTCA
22:18572510:C:G
22:18905859:G:A
22:18905882:G:T
22:18905894:C:T
22:18905899:G:A
22:18905934:A:G
22:18905964:C:T
22:18905977:C:T
22:18909902:A:T
22:19165855:G:A
22:19748468:G:T
22:19748598:G:A
22:19752609:C:T
22:20779973:C:CG
22:20780024:G:GC
22:20780029:G:GC
22:21244907:C:T
22:21244915:T:C
22:21244919:C:T
22:21244940:A:G
22:21244980:G:A
22:21245036:G:A
22:21245085:T:C
22:21245139:G:A
22:21245231:C:T
22:21336362:G:A
22:21344055:A:G
22:23915477:C:T
22:23915479:T:A
22:23915529:C:T
22:23915546:G:A
22:23915610:A:T
22:23915620:C:T
22:23915631:G:A
22:23915702:A:G
22:23917192:G:T
22:23917200:G:A
22:23917278:A:T
22:25623839:G:T
22:25625554:G:A
22:25627604:G:A
22:26879822:C:A
22:29083878:A:G
22:29083913:C:T
22:29085176:C:T
22:29085384:T:A
22:29088245:A:G
22:29090060:C:T
22:29090994:A:G
22:29091207:G:A
22:29091220:A:G
22:29091856:AG:A
22:29885016:G:A
22:29885473:C:T
22:29885567:A:AAAGTCCCCTGAGAAGGCC
22:29885861:T:C
22:29886413:A:G
22:30093015:A:G
22:30093026:G:A
22:30093544:A:G
22:30093550:G:A
22:30093632:C:T
22:30093667:T:C
22:30093713:G:A
22:32234797:G:A
22:32508140:G:A
22:33257397:G:T
22:34316355:C:T
22:37458586:C:T
22:37465168:G:C
22:41327000:G:A
22:41542780:T:G
22:41895813:C:T
22:42322280:G:A
22:42322281:C:A
22:42455728:G:A
22:42482252:G:A
22:42522613:G:C
22:42523943:A:G
22:42524310:C:A
22:44319752:C:G
22:46731484:G:A
22:50502491:T:C
22:50507018:C:T
22:50518723:A:G
22:50900984:G:A
22:51062051:G:T
22:51062654:T:C
22:51062718:C:T
22:51135697:T:TG
22:51169504:C:A
