# Supplementary material for: Empirical design of a variant quality control pipeline for whole genome sequencing data using replicate discordance
Source: Sci Rep. 2019 Nov 6;9:16156. doi: 10.1038/s41598-019-52614-7 (PMC6834861; doi:10.1038/s41598-019-52614-7)
Supplement: Supplementary file 2 — Supplementary Data [file 41598_2019_52614_MOESM2_ESM.zip › Supplementary Data S2.txt]

CHROM:POS:REF:ALT
1:985446:G:T
1:985449:G:A
1:6505817:C:T
1:6526857:TA:T
1:12921332:T:C
1:26126680:T:C
1:40777132:GC:G
1:59042882:T:G
1:100654910:A:T
1:154134836:G:A
1:161487863:C:T
1:169447008:G:GA
1:169510293:T:C
1:183177218:A:G
1:196712586:C:T
1:201252701:A:T
1:209792018:C:T
1:213070232:G:A
1:213070241:A:G
1:213070383:C:T
1:216347556:A:G
1:225477793:T:G
2:38303005:A:G
2:39224614:A:G
2:47130585:G:A
2:48010654:C:G
2:48982755:G:GGCTGCA
2:56150849:T:C
2:109382170:A:G
2:172582112:T:G
2:179315890:G:C
2:215633303:C:T
2:234590970:T:G
2:234590974:C:A
2:234590975:G:A
2:242707101:A:G
3:38527215:T:C
3:71633134:A:T
3:119136096:A:AC
3:128781258:A:AT
3:130190716:G:A
3:132441248:CGGAACGGAACGGGACGGGGTGGGGCAGA:C
3:142215171:T:C
4:5814082:G:C
4:57361553:A:G
4:88537035:A:G
4:155505241:A:AGAAGACAGAGTGCTCCCATTCCCACTTC
5:256472:G:A
5:256514:G:C
5:256548:T:C
5:35700598:T:C
5:69372372:G:C
5:90445826:C:CT
5:90445831:T:C
5:131730921:A:T
5:149238348:T:C
5:149433596:T:G
5:149433597:G:A
5:180046344:G:C
6:31380157:TGCTG:T
6:32011714:A:G
6:42931666:A:C
6:43582994:T:C
6:45390486:AGGCGGCGGCGGCGGCTGC:A
6:81054252:C:T
6:116441222:AG:A
6:136582417:G:A
6:136599391:C:T
6:170871037:GCAA:G
7:21582963:G:T
7:21582964:A:T
7:56088931:G:GA
7:66103435:C:CAGGA
7:100334145:C:T
7:100371473:C:T
7:117188850:G:T
7:142458412:C:T
7:142458486:C:T
7:142458511:G:T
7:142458526:A:G
7:142458566:G:A
7:142460369:G:A
7:142460388:C:T
7:142460394:T:C
7:142460710:T:C
7:142460764:G:A
7:148106475:C:CTT
7:148106477:C:CTG
7:148106490:G:A
8:10465012:G:A
8:10465097:C:T
8:10467576:T:C
8:10467653:C:T
8:22022655:CGGAG:C
8:119124007:A:G
8:133135577:T:G
8:143993101:G:GGGA
8:143996539:T:C
8:143996553:G:A
8:144998169:C:T
8:144998190:A:G
8:145006790:T:C
8:145742879:T:C
9:27203134:A:G
9:33385690:G:T
9:37422880:CG:C
9:97862118:C:T
9:117266965:C:T
9:135946599:C:T
9:136440271:GC:G
9:140094605:C:A
9:140128644:G:A
10:17147521:G:T
10:18439810:A:T
10:18439811:G:T
10:43572511:C:A
10:54526018:T:G
10:54526040:T:C
10:81371637:T:C
10:88684369:T:C
10:124216834:A:C
11:299450:G:A
11:1264823:T:C
11:1267325:T:C
11:1267960:A:G
11:1269672:T:C
11:1862168:C:T
11:2190591:C:G
11:2906196:ACCGCGACCGGAG:A
11:22301807:A:G
11:44331309:G:A
11:47365199:G:A
11:64898164:T:G
11:67759254:G:C
11:67810341:A:G
11:102663482:A:T
11:111741104:G:GC
11:118006756:G:C
11:118224268:G:T
11:124790573:GCAAA:G
11:128787963:AC:A
12:2794937:C:T
12:9010969:A:G
12:25360449:C:CA
12:102791881:C:A
12:106820975:C:T
12:110034435:T:TG
12:133195579:CGCGGGGCGCGGGGT:C
13:31722620:TA:T
13:32923460:A:AC
13:32932613:C:CA
13:32939286:T:G
13:40298637:TTA:T
13:40326282:A:G
13:49039125:C:T
14:92537353:C:CG
14:94844948:G:A
14:94844975:G:A
14:94845940:C:T
14:94845952:T:C
15:34523777:ATTTC:A
15:43903197:G:GT
15:49097734:T:C
15:64448017:A:AT
15:66679601:G:C
15:80445219:G:A
15:82637061:C:T
15:90320120:GAGGGGCAGGGGCAAGGGCAGGGGC:G
16:1279574:C:G
16:1495134:G:GC
16:2035868:C:T
16:2154461:C:T
16:2154478:A:G
16:2156021:A:G
16:2156850:A:G
16:2160622:C:T
16:2165630:T:C
16:4852892:G:C
16:5077395:TGGGAGGA:T
16:68678662:G:A
16:88495367:G:A
16:88506287:G:GGCCTCCTCCCTCTGACCACAGGGTCAT
17:3564687:C:T
17:3564688:A:G
17:3564693:T:TGTC
17:6355097:C:T
17:17115786:C:CT
17:17115790:A:T
17:29508805:T:G
17:39723837:G:A
17:41064987:TTTTTAGAA:T
17:41229773:T:C
17:41247120:A:ATAC
17:41254965:C:CT
17:41255102:A:G
17:41255111:A:T
17:44108482:A:AGCCCTCT
17:48261834:CACA:C
17:62016727:C:CACACATATAT
17:71189182:A:G
17:72912983:GCA:G
17:74541137:C:T
17:75494780:A:T
17:78171944:G:C
17:78178893:C:T
18:2919341:T:G
18:47350146:T:C
18:47350148:A:G
18:47352639:A:C
18:55216657:A:T
18:67863844:T:C
19:3770965:G:A
19:7615903:G:A
19:11243207:C:CA
19:11243223:TCTA:T
19:15285052:T:C
19:17450016:T:C
19:18717389:GAGC:G
19:38993372:A:G
19:38995353:C:T
19:39056291:C:T
19:48343993:G:A
19:49671207:G:A
19:49671212:T:G
19:50918969:A:G
20:2413320:T:C
20:25371378:G:GGCCTCCGCC
20:25371383:G:C
20:62560898:C:T
21:46912658:G:GCCCGCCACTGCCCT
21:47423636:C:T
22:17565932:T:C
22:17565974:G:C
22:29885567:A:AAAGTCCCCTGAGAAGGCC
22:29885861:T:C
22:38119754:TCAA:T
22:41574969:TGTA:T
22:50303530:T:C
22:50303533:C:G
22:50502491:T:C
